# Supplementary material for: Time-Resolved Proteomics of Germinating Spores of Bacillus cereus
Source: Int J Mol Sci. 2022 Nov 6;23(21):13614. doi: 10.3390/ijms232113614 (PMC9658361; doi:10.3390/ijms232113614)
Supplement: Supplementary file 1 [file ijms-23-13614-s001.zip]

Archive with 2 entries (2 files):
- Time-resolved proteomics of germinating spores of Bacillus cereus_IJMS_supplementary figures.pdf
- Time-resolved proteomics of germinating spores of Bacillus cereus_IJMS_supplementary tables.xlsx
